# Supplementary material for: Transcriptome and network analysis pinpoint ABA and plastid ribosomal proteins as main contributors to salinity tolerance in the rice variety, CSR28
Source: PLoS One. 2025 Apr 17;20(4):e0321181. doi: 10.1371/journal.pone.0321181 (PMC12005493; doi:10.1371/journal.pone.0321181)
Supplement: S4 Table — (XLS) [file pone.0321181.s015.xls]

## Sheet: Sheet1
Table S4. ANOVA results for Na+, K+ and Na+/ K+ ratio in roots and shoots
	Treatment		Sampling time		Genotype		Treatment * Sampling time		Treatment * Genotype		Sampling time * Genotype		Treatment * Sampling time * Genotype
	Mean Square	P value	Mean Square	P value	Mean Square	P value	Mean Square	P value	Mean Square	P value	Mean Square	P value	Mean Square	P value
Root
Na+	461.465	0	33.487	0	1.32	0	18.517	0	0.251	0.252	3.245	0.001	2.295	0.002
K+	128.097	0	9.726	0	63.451	0	420.931	0	53.347	0	12.351	0	8.634	0
Na+/K+	13.498	0	5.117	0	0.002	0	5.142	0	0.005	0.237	0.019	0.036	0.018	0.037
Shoot
Na+	59.105	0	35.298	0	0.299	0.004	35.614	0	0.426	0.001	0.215	0.012	0.155	0.028
K+	1.421	0.081	0.001	0.958	1.583	0.067	3.788	0.008	2.103	0.045	1.9	0.056	2.203	0.044
Na+/K+	0.764	0	0.477	0	0.002	0.164	0.485	0	0.005	0.047	0.007	0.039	0.005	0.048
