# Supplementary material for: Transcriptome and network analysis pinpoint ABA and plastid ribosomal proteins as main contributors to salinity tolerance in the rice variety, CSR28
Source: PLoS One. 2025 Apr 17;20(4):e0321181. doi: 10.1371/journal.pone.0321181 (PMC12005493; doi:10.1371/journal.pone.0321181)
Supplement: S5 Table — (XLS) [file pone.0321181.s016.xls]

## Sheet: Samples (2)
Table S5. RNA-Seq statistics
Sample name	Sample symbol	Total reads	Clean reads	Mapped reads	Mapping rate (%)	Unique match	Multi-position match
Root, Control, 6h, CSR28, Replication 1	R-CT-6h-CSR28-R1	28412192	27627446	21260205	77	20238443	1021762
Root, Control, 6h, CSR28, Replication 2	R-CT-6h-CSR28-R2	56063318	55307832	45296642	81.9	43127272	2169370
Root, Control, 6h, CSR28, Replication 3	R-CT-6h-CSR28-R3	23866883	23753784	19556299	82.3	18730904	825395
Root, Control, 6h, IR28, Replication 1	R-CT-6h-IR28-R1	30180992	29963687	25075406	83.7	23931258	1144148
Root, Control, 6h, IR28, Replication 2	R-CT-6h-IR28-R2	24598966	24300764	19894951	81.9	18984056	910895
Root, Control, 6h, IR28, Replication 3	R-CT-6h-IR28-R3	21599466	21410453	17650143	82.4	16831837	818306
Root, Control, 54h, CSR28, Replication 1	R-CT-54h-CSR28-R1	21854841	21712393	17961969	82.7	17236045	725924
Root, Control, 54h, CSR28, Replication 2	R-CT-54h-CSR28-R2	34668985	34227091	27332029	79.9	26016363	1315666
Root, Control, 54h, CSR28, Replication 3	R-CT-54h-CSR28-R3	23158946	23023138	19154227	83.2	18311220	843007
Root, Control, 54h, IR28, Replication 1	R-CT-54h-IR28-R1	23685242	23537218	18861858	80.1	18039474	822384
Root, Control, 54h, IR28, Replication 2	R-CT-54h-IR28-R2	14689999	14547899	11362523	78.1	10755787	606736
Root, Control, 54h, IR28, Replication 3	R-CT-54h-IR28-R3	17522548	17316906	13943742	80.5	13349364	594378
Root, Salinity stress, 6h, CSR28, Replication 1	R-SS-6h-CSR28-R1	18705225	18144941	15316760	84.4	14619455	697305
Root, Salinity stress, 6h, CSR28, Replication 2	R-SS-6h-CSR28-R2	18644934	18524042	15879118	85.7	14729126	1149992
Root, Salinity stress, 6h, CSR28, Replication 3	R-SS-6h-CSR28-R3	21033126	21033126	17329504	82.4	16678310	651194
Root, Salinity stress, 6h, IR28, Replication 1	R-SS-6h-IR28-R1	13519864	13377066	11166072	83.5	10688180	477892
Root, Salinity stress, 6h, IR28, Replication 2	R-SS-6h-IR28-R2	14244688	13901445	11394739	82	10926687	468052
Root, Salinity stress, 6h, IR28, Replication 3	R-SS-6h-IR28-R3	19286526	18996592	16207702	85.3	15502382	705320
Root, Salinity stress, 54h, CSR28, Replication 1	R-SS-54h-CSR28-R1	20434445	20048547	15961972	79.6	15634752	327220
Root, Salinity stress, 54h, CSR28, Replication 2	R-SS-54h-CSR28-R2	20477415	20340454	15372572	75.6	15009922	362650
Root, Salinity stress, 54h, CSR28, Replication 3	R-SS-54h-CSR28-R3	17185212	16121703	12233594	75.9	11698595	534999
Root, Salinity stress, 54h, IR28, Replication 1	R-SS-54h-IR28-R1	17645135	17468811	14191069	81.2	13486087	704982
Root, Salinity stress, 54h, IR28, Replication 2	R-SS-54h-IR28-R2	22277005	22126618	17906270	80.9	17080026	826244
Root, Salinity stress, 54h, IR28, Replication 3	R-SS-54h-IR28-R3	20576103	20438794	16080333	78.7	15358517	721816
Shoot, Control, 6h, CSR28, Replication 1	S-CT-6h-CSR28-R1	21643764	21393227	19028878	88.9	18099589	929289
Shoot, Control, 6h, CSR28, Replication 2	S-CT-6h-CSR28-R2	22682675	22542248	20053488	89	19091259	962229
Shoot, Control, 6h, CSR28, Replication 3	S-CT-6h-CSR28-R3	22092266	21907538	19536139	89.2	18621357	914782
Shoot, Control, 6h, IR28, Replication 1	S-CT-6h-IR28-R1	33130353	32850719	29123736	88.7	27780125	1343611
Shoot, Control, 6h, IR28, Replication 2	S-CT-6h-IR28-R2	26295335	26119432	23255308	89	22102517	1152791
Shoot, Control, 6h, IR28, Replication 3	S-CT-6h-IR28-R3	44864600	44606479	39741019	89.1	37987969	1753050
Shoot, Control, 54h, CSR28, Replication 1	S-CT-54h-CSR28-R1	29743511	29194998	25317769	86.7	23843696	1474073
Shoot, Control, 54h, CSR28, Replication 2	S-CT-54h-CSR28-R2	36623463	22542248	20053488	89	19091259	962229
Shoot, Control, 54h, CSR28, Replication 3	S-CT-54h-CSR28-R3	24742316	24529594	21654430	88.3	21287934	366496
Shoot, Control, 54h, IR28, Replication 1	S-CT-54h-IR28-R1	26174903	25857868	20935784	81	19974848	960936
Shoot, Control, 54h, IR28, Replication 2	S-CT-54h-IR28-R2	37719789	37521866	32803976	87.4	31237637	1566339
Shoot, Control, 54h, IR28, Replication 3	S-CT-54h-IR28-R3	19457711	19324484	16990978	87.9	16260773	730205
Shoot, Salinity stress, 6h, CSR28, Replication 1	S-SS-6h-CSR28-R1	39275028	38964965	34502909	88.5	33020279	1482630
Shoot, Salinity stress, 6h, CSR28, Replication 2	S-SS-6h-CSR28-R2	41301189	40610811	36038351	88.7	34356144	1682207
Shoot, Salinity stress, 6h, CSR28, Replication 3	S-SS-6h-CSR28-R3	26679424	26551595	23430099	88.2	22414078	1016021
Shoot, Salinity stress, 6h, IR28, Replication 1	S-SS-6h-IR28-R1	22931298	22763678	20124569	88.4	19126721	997848
Shoot, Salinity stress, 6h, IR28, Replication 2	S-SS-6h-IR28-R2	27375960	27181606	24157172	88.9	23086365	1070807
Shoot, Salinity stress, 6h, IR28, Replication 3	S-SS-6h-IR28-R3	21381394	21153832	18766502	88.7	18056433	710069
Shoot, Salinity stress, 54h, CSR28, Replication 1	S-SS-54h-CSR28-R1	20786684	20558805	18037364	87.7	17245955	791409
Shoot, Salinity stress, 54h, CSR28, Replication 2	S-SS-54h-CSR28-R2	41011774	40585655	35543493	87.6	34007896	1535597
Shoot, Salinity stress, 54h, CSR28, Replication 3	S-SS-54h-CSR28-R3	18930856	18753323	16422221	87.6	15631457	790764
Shoot, Salinity stress, 54h, IR28, Replication 1	S-SS-54h-IR28-R1	23800654	23502134	20664801	87.9	19785972	878829
Shoot, Salinity stress, 54h, IR28, Replication 2	S-SS-54h-IR28-R2	24870272	24612376	21667639	88	20532921	1134718
Shoot, Salinity stress, 54h, IR28, Replication 3	S-SS-54h-IR28-R3	33382921	33182593	29217319	88.1	27899339	1317980
Total		1231230196	1204062824	1023457131	84.9 % (Average)	977506585	45950546 (4.7 %, Average)
