# Supplementary material for: Transcriptome and network analysis pinpoint ABA and plastid ribosomal proteins as main contributors to salinity tolerance in the rice variety, CSR28
Source: PLoS One. 2025 Apr 17;20(4):e0321181. doi: 10.1371/journal.pone.0321181 (PMC12005493; doi:10.1371/journal.pone.0321181)
Supplement: S6 Table — (XLS) [file pone.0321181.s017.xls]

## Sheet: GO-BP-
Table S6. Significant (P value cutoff ≤0.05) enriched terms of GO biological process (BP) for salt-responsive genes from comparison between the genotypes under salt-specific condition in different organs and timepoints. ns: non-significant.
		Number of genes
GO term	Description	Root-6h	Root-54h	Shoot-6h	Shoot-54h
GO:0008152	metabolic process	109	399	131	124
GO:0009987	cellular process	82	342	123	103
GO:0044237	cellular metabolic process	59	280	85	72
GO:0044238	primary metabolic process	82	284	102	93
GO:0043170	macromolecule metabolic process	61	217	79	66
GO:0009058	biosynthetic process	32	161	43	36
GO:0044260	cellular macromolecule metabolic process	47	193	66	56
GO:0044249	cellular biosynthetic process	29	151	41	33
GO:0019538	protein metabolic process	27	122	42	37
GO:0010467	gene expression	22	108	30	22
GO:0044267	cellular protein metabolic process	16	101	33	29
GO:0034645	cellular macromolecule biosynthetic process	25	109	31	28
GO:0009059	macromolecule biosynthetic process	25	109	31	28
GO:0006412	translation	0	46	0	0
GO:0051179	localization	21	69	17	17
GO:0006810	transport	21	68	17	17
GO:0051234	establishment of localization	21	68	17	17
GO:0065007	biological regulation	30	95	38	28
GO:0006807	nitrogen compound metabolic process	34	111	40	37
GO:0050789	regulation of biological process	26	88	35	26
GO:0050794	regulation of cellular process	24	79	31	25
GO:0034641	cellular nitrogen compound metabolic process	0	23	0	5
GO:0006629	lipid metabolic process	14	35	14	11
GO:0005975	carbohydrate metabolic process	12	43	12	15
GO:0055114	oxidation reduction	14	45	14	17
GO:0006139	nucleobase, nucleoside, nucleotide and nucleic acid metabolic process	28	89	36	29
GO:0051186	cofactor metabolic process	0	17	0	0
GO:0016070	RNA metabolic process	11	48	22	15
GO:0042180	cellular ketone metabolic process	0	27	8	12
GO:0019222	regulation of metabolic process	19	59	27	20
GO:0043436	oxoacid metabolic process	0	26	8	12
GO:0006082	organic acid metabolic process	0	26	8	12
GO:0019752	carboxylic acid metabolic process	0	26	8	12
GO:0046483	heterocycle metabolic process	0	21	0	0
GO:0080090	regulation of primary metabolic process	19	57	26	19
GO:0031323	regulation of cellular metabolic process	19	56	24	20
GO:0060255	regulation of macromolecule metabolic process	19	58	27	19
GO:0065008	regulation of biological quality	0	0	5	0
GO:0006811	ion transport	0	26	0	5
GO:0044262	cellular carbohydrate metabolic process	0	26	5	0
GO:0045449	regulation of transcription	19	55	24	19
GO:0009889	regulation of biosynthetic process	19	55	24	19
GO:0010556	regulation of macromolecule biosynthetic process	19	55	24	19
GO:0031326	regulation of cellular biosynthetic process	19	55	24	19
GO:0006350	transcription	20	55	25	19
GO:0019219	regulation of nucleobase, nucleoside, nucleotide and nucleic acid metabolic process	19	55	24	19
GO:0051171	regulation of nitrogen compound metabolic process	19	55	24	19
GO:0010468	regulation of gene expression	19	56	25	19
GO:0033036	macromolecule localization	6	20	0	5
GO:0016053	organic acid biosynthetic process	0	18	7	0
GO:0046394	carboxylic acid biosynthetic process	0	18	7	0
GO:0006950	response to stress	13	42	13	15
GO:0044271	cellular nitrogen compound biosynthetic process	0	13	0	0
GO:0006812	cation transport	0	22	0	5
GO:0030001	metal ion transport	0	17	0	0
GO:0032787	monocarboxylic acid metabolic process	0	15	5	6
GO:0050896	response to stimulus	19	55	22	18
GO:0006066	alcohol metabolic process	0	17	0	0
GO:0044248	cellular catabolic process	0	20	0	0
GO:0043412	macromolecule modification	14	42	31	25
GO:0008610	lipid biosynthetic process	6	16	5	0
GO:0006006	glucose metabolic process	0	12	0	0
GO:0019318	hexose metabolic process	0	12	0	0
GO:0044255	cellular lipid metabolic process	0	21	6	6
GO:0006355	regulation of transcription, DNA-dependent	8	32	19	13
GO:0006351	transcription, DNA-dependent	8	32	19	13
GO:0032774	RNA biosynthetic process	8	32	19	13
GO:0051252	regulation of RNA metabolic process	8	32	19	13
GO:0044265	cellular macromolecule catabolic process	0	15	0	0
GO:0042440	pigment metabolic process	0	8	0	0
GO:0015672	monovalent inorganic cation transport	0	11	0	0
GO:0006869	lipid transport	0	12	0	0
GO:0016043	cellular component organization	7	26	6	11
GO:0006464	protein modification process	14	38	29	25
GO:0005996	monosaccharide metabolic process	0	13	0	0
GO:0006091	generation of precursor metabolites and energy	0	24	9	0
GO:0006508	proteolysis	10	21	9	10
GO:0043687	post-translational protein modification	14	37	26	21
GO:0043933	macromolecular complex subunit organization	0	15	0	0
GO:0006796	phosphate metabolic process	13	41	23	18
GO:0006793	phosphorus metabolic process	13	41	23	18
GO:0006396	RNA processing	0	11	0	0
GO:0016052	carbohydrate catabolic process	0	15	5	0
GO:0009308	amine metabolic process	6	13	5	8
GO:0044275	cellular carbohydrate catabolic process	0	11	0	0
GO:0044085	cellular component biogenesis	0	15	0	0
GO:0019320	hexose catabolic process	0	9	0	0
GO:0006007	glucose catabolic process	0	9	0	0
GO:0006519	cellular amino acid and derivative metabolic process	5	13	0	7
GO:0009056	catabolic process	7	25	5	7
GO:0006468	protein amino acid phosphorylation	10	31	21	17
GO:0016310	phosphorylation	11	35	22	17
GO:0006096	glycolysis	0	8	0	0
GO:0046164	alcohol catabolic process	0	10	0	0
GO:0006979	response to oxidative stress	5	16	0	7
GO:0009057	macromolecule catabolic process	5	20	5	5
GO:0042221	response to chemical stimulus	12	30	10	11
GO:0008104	protein localization	0	8	0	0
GO:0044106	cellular amine metabolic process	0	9	0	5
GO:0006520	cellular amino acid metabolic process	0	9	0	5
GO:0022607	cellular component assembly	0	13	0	0
GO:0065003	macromolecular complex assembly	0	12	0	0
GO:0046365	monosaccharide catabolic process	0	9	0	0
GO:0032501	multicellular organismal process	13	10	8	11
GO:0005976	polysaccharide metabolic process	7	13	6	5
GO:0016051	carbohydrate biosynthetic process	0	7	0	0
GO:0051641	cellular localization	5	6	6	5
GO:0045184	establishment of protein localization	0	7	0	0
GO:0015031	protein transport	0	7	0	0
GO:0006073	cellular glucan metabolic process	0	9	0	0
GO:0044264	cellular polysaccharide metabolic process	0	9	0	0
GO:0044042	glucan metabolic process	0	10	0	0
GO:0034621	cellular macromolecular complex subunit organization	0	11	0	0
GO:0009628	response to abiotic stimulus	0	6	0	0
GO:0007275	multicellular organismal development	10	8	5	7
GO:0032502	developmental process	10	8	5	8
GO:0009791	post-embryonic development	6	6	0	5
GO:0000003	reproduction	8	8	0	10
GO:0022414	reproductive process	7	6	0	8
GO:0022900	electron transport chain	0	9	7	0
GO:0006915	apoptosis	5	0	14	10
GO:0008219	cell death	5	8	15	10
GO:0009733	response to auxin stimulus	0	7	5	0
GO:0006259	DNA metabolic process	0	0	0	0
GO:0009725	response to hormone stimulus	0	8	5	0
GO:0032870	cellular response to hormone stimulus	0	6	0	0
GO:0007165	signal transduction	0	12	6	0
GO:0007018	microtubule-based movement	0	6	0	0
GO:0006952	defense response	0	9	0	5
GO:0010033	response to organic substance	0	8	5	0
GO:0007049	cell cycle	0	8	0	0
GO:0016265	death	5	8	15	10
GO:0051716	cellular response to stimulus	0	8	0	0
GO:0070882	cellular cell wall organization or biogenesis	0	6	0	0
GO:0009719	response to endogenous stimulus	0	8	5	0
GO:0048856	anatomical structure development	7	5	0	5
GO:0012501	programmed cell death	5	0	14	10
GO:0070887	cellular response to chemical stimulus	0	6	0	0
GO:0009755	hormone-mediated signaling pathway	0	6	0	0
GO:0007017	microtubule-based process	0	7	0	0
GO:0006996	organelle organization	10	0	0	6
GO:0007242	intracellular signaling cascade	0	7	5	0
GO:0019748	secondary metabolic process	0	9	0	6
GO:0009734	auxin mediated signaling pathway	0	6	0	0
GO:0051276	chromosome organization	0	5	0	0
GO:0006323	DNA packaging	0	5	0	0
GO:0034622	cellular macromolecular complex assembly	0	8	0	0
GO:0051649	establishment of localization in cell	5	5	6	5
GO:0048608	reproductive structure development	5	5	0	0
GO:0003006	reproductive developmental process	5	5	0	0
GO:0055085	transmembrane transport	0	6	0	0
GO:0046700	heterocycle catabolic process	0	5	0	0
GO:0034660	ncRNA metabolic process	0	5	0	0
GO:0055086	nucleobase, nucleoside and nucleotide metabolic process	0	6	0	0
GO:0051246	regulation of protein metabolic process	0	5	0	0
GO:0009117	nucleotide metabolic process	0	5	0	0
GO:0006753	nucleoside phosphate metabolic process	0	5	0	0
GO:0009250	glucan biosynthetic process	0	5	0	0
GO:0006725	cellular aromatic compound metabolic process	0	5	0	0
GO:0033692	cellular polysaccharide biosynthetic process	0	5	0	0
GO:0000271	polysaccharide biosynthetic process	0	5	0	0
GO:0006720	isoprenoid metabolic process	0	7	0	5
GO:0000272	polysaccharide catabolic process	0	5	0	0
GO:0034637	cellular carbohydrate biosynthetic process	0	5	0	0
GO:0006721	terpenoid metabolic process	0	6	0	0
GO:0016192	vesicle-mediated transport	0	0	5	0
GO:0042592	homeostatic process	0	0	5	0
GO:0006633	fatty acid biosynthetic process	0	0	5	0
GO:0006631	fatty acid metabolic process	0	0	5	0
GO:0048869	cellular developmental process	0	0	0	5
GO:0051704	multi-organism process	0	0	0	5
