# Supplementary material for: Transcriptome and network analysis pinpoint ABA and plastid ribosomal proteins as main contributors to salinity tolerance in the rice variety, CSR28
Source: PLoS One. 2025 Apr 17;20(4):e0321181. doi: 10.1371/journal.pone.0321181 (PMC12005493; doi:10.1371/journal.pone.0321181)
Supplement: S7 Table — (XLS) [file pone.0321181.s018.xls]

## Sheet: CSR28
Table S7. GO enrichment analysis of the hub genes in CSR28
Category	GO ID	GO term	Number of genes	FDR	Genes
Biological process	GO:0006412	Translation	30	3.32e-37	OsJ_01303,OsJ_02723,OsJ_03005,OsJ_03455,OsJ_06142,OsJ_07040,OsJ_07364,OS02T0652600-02,OS02T0794400-01,OS02T0822600-01,OS03T0122200-01,RPL5,OsJ_09949,OS03T0265400-01,OsJ_10397,OS03T0356300-01,OsJ_12269,OsJ_12590,rps9,OsJ_13095,RPL18,OsJ_15062,OsJ_16775,OS05T0186000-02,OsJ_18402,OsJ_22158,OsJ_22397,OsJ_24808,OsJ_32726,OsJ_36392
	GO:0044271	Cellular nitrogen compound biosynthetic process	32	4.58e-30	OsJ_01303,OsJ_02723,OsJ_03005,OsJ_03455,OsJ_06142,OsJ_07040,OsJ_07364,OS02T0652600-02,OS02T0794400-01,OS02T0822600-01,OS03T0122200-01,RPL5,OsJ_09949,OS03T0265400-01,OsJ_10397,OS03T0356300-01,OsJ_12269,OsJ_12590,rps9,CHLD,OsJ_13095,RPL18,OsJ_15062,OsJ_16775,OS05T0186000-02,OsJ_18402,OS06T0132400-01,OsJ_22158,OsJ_22397,OsJ_24808,OsJ_32726,OsJ_36392
	GO:1901566	Organonitrogen compound biosynthetic process	32	4.28e-29	OsJ_01303,OsJ_02723,OsJ_03005,OsJ_03455,OsJ_06142,OsJ_07040,OsJ_07364,OS02T0652600-02,OS02T0794400-01,OS02T0822600-01,OS03T0122200-01,RPL5,OsJ_09949,OS03T0265400-01,OsJ_10397,OS03T0356300-01,OsJ_12269,OsJ_12590,rps9,CHLD,OsJ_13095,RPL18,OsJ_15062,OsJ_16775,OS05T0186000-02,OsJ_18402,OS06T0132400-01,OsJ_22158,OsJ_22397,OsJ_24808,OsJ_32726,OsJ_36392
	GO:0010467	Gene expression	32	9.45e-26	OsJ_01303,OsJ_02723,OsJ_03005,OsJ_03455,OsJ_06142,OsJ_07040,OsJ_07364,OS02T0652600-02,OS02T0794400-01,OS02T0822600-01,OS03T0122200-01,RPL5,OsJ_09949,OS03T0265400-01,OsJ_10397,OS03T0356300-01,OsJ_12269,OsJ_12590,rps9,OsJ_13095,RPL18,OsJ_15062,OsJ_16775,OS05T0186000-02,OsJ_18402,OsJ_22158,OsJ_22397,OS07T0158300-01,OsJ_24808,OsJ_28655,OsJ_32726,OsJ_36392
	GO:0034641	Cellular nitrogen compound metabolic process	35	1.05e-20	OsJ_01303,OsJ_02723,OsJ_03005,OsJ_03455,OsJ_06142,OsJ_07040,OsJ_07364,OS02T0652600-02,OS02T0794400-01,OS02T0822600-01,OS03T0122200-01,RPL5,OsJ_09949,OS03T0265400-01,OsJ_10397,OS03T0356300-01,OsJ_12269,OsJ_12590,rps9,CHLD,OsJ_13095,RPL18,OsJ_15062,OS04T0544400-00,OsJ_16775,OS05T0186000-02,OsJ_18402,OS06T0132400-01,OsJ_22158,OsJ_22397,OS07T0158300-01,OsJ_24808,OsJ_28655,OsJ_32726,OsJ_36392
	GO:0044267	Cellular protein metabolic process	32	2.84e-15	OsJ_01303,OsJ_02723,OsJ_03005,OsJ_03455,OsJ_06142,OsJ_07040,OsJ_07364,OS02T0652600-02,OS02T0794400-01,OS02T0822600-01,OS03T0122200-01,RPL5,OsJ_09949,OS03T0265400-01,OsJ_10397,OS03T0356300-01,OsJ_12269,OsJ_12590,rps9,OsJ_13095,RPL18,OsJ_15062,OsJ_16775,OS05T0186000-02,OsJ_18402,OsJ_22158,OsJ_22270,OsJ_22397,OsJ_24808,B1090H08.5,OsJ_32726,OsJ_36392
	GO:1901564	Organonitrogen compound metabolic process	34	2.56e-13	OsJ_01303,OsJ_02723,OsJ_03005,OsJ_03455,OsJ_06142,OsJ_07040,OsJ_07364,OS02T0652600-02,OS02T0794400-01,OS02T0822600-01,OS03T0122200-01,RPL5,OsJ_09949,OS03T0265400-01,OsJ_10397,OS03T0356300-01,OsJ_12269,OsJ_12590,rps9,CHLD,OsJ_13095,RPL18,OsJ_15062,OsJ_16775,OS05T0186000-02,OsJ_18402,OS06T0132400-01,OsJ_22158,OsJ_22270,OsJ_22397,OsJ_24808,B1090H08.5,OsJ_32726,OsJ_36392
	GO:0006807	Nitrogen compound metabolic process	37	8.35e-12	OsJ_01303,OsJ_02723,OsJ_03005,OsJ_03455,OsJ_06142,OsJ_07040,OsJ_07364,OS02T0652600-02,OS02T0794400-01,OS02T0822600-01,OS03T0122200-01,RPL5,OsJ_09949,OS03T0265400-01,OsJ_10397,OS03T0356300-01,OsJ_12269,OsJ_12590,rps9,CHLD,OsJ_13095,RPL18,OsJ_15062,OS04T0544400-00,OsJ_16775,OS05T0186000-02,OsJ_18402,OS06T0132400-01,OsJ_22158,OsJ_22270,OsJ_22397,OS07T0158300-01,OsJ_24808,B1090H08.5,OsJ_28655,OsJ_327…
	GO:0044237	Cellular metabolic process	40	9.21e-12	OsJ_01303,OsJ_02723,OsJ_03005,OsJ_03455,CEST,OsJ_06142,OsJ_07040,OsJ_07364,OS02T0652600-02,OsJ_08355,OS02T0794400-01,OS02T0822600-01,OS03T0122200-01,RPL5,OsJ_09949,OS03T0265400-01,OsJ_10397,OS03T0356300-01,OS03T0685000-01,OsJ_12269,OsJ_12590,rps9,CHLD,OsJ_13095,RPL18,OsJ_15062,OS04T0544400-00,OsJ_16775,OS05T0186000-02,OsJ_18402,OS06T0132400-01,OsJ_22158,OsJ_22270,OsJ_22397,OS07T0158300-01,OsJ_248…
	GO:0043170	Macromolecule metabolic process	35	3.41e-11	OsJ_01303,OsJ_02723,OsJ_03005,OsJ_03455,OsJ_06142,OsJ_07040,OsJ_07364,OS02T0652600-02,OS02T0794400-01,OS02T0822600-01,OS03T0122200-01,RPL5,OsJ_09949,OS03T0265400-01,OsJ_10397,OS03T0356300-01,OsJ_12269,OsJ_12590,rps9,OsJ_13095,RPL18,OsJ_15062,OS04T0544400-00,OsJ_16775,OS05T0186000-02,OsJ_18402,OsJ_22158,OsJ_22270,OsJ_22397,OS07T0158300-01,OsJ_24808,B1090H08.5,OsJ_28655,OsJ_32726,OsJ_36392
	GO:0009987	Cellular process	45	8.16e-10	OsJ_01303,OS01T0321300-00,OsJ_02723,OsJ_03005,OsJ_03455,CEST,OsJ_04826,OsJ_04884,OsJ_06142,OsJ_07040,OsJ_07364,OS02T0652600-02,OsJ_08355,OS02T0794400-01,OS02T0822600-01,OS03T0122200-01,RPL5,OsJ_09637,OsJ_09949,OS03T0265400-01,OsJ_10397,OS03T0356300-01,OS03T0685000-01,OsJ_12269,OsJ_12590,rps9,CHLD,OsJ_13095,RPL18,OsJ_15062,OS04T0544400-00,OsJ_16775,OS05T0186000-02,OsJ_18402,OS06T0132400-01,OsJ_212…
	GO:0071704	Organic substance metabolic process	37	4.08e-08	OsJ_01303,OsJ_02723,OsJ_03005,OsJ_03455,OsJ_06142,OsJ_07040,OsJ_07364,OS02T0652600-02,OS02T0794400-01,OS02T0822600-01,OS03T0122200-01,RPL5,OsJ_09949,OS03T0265400-01,OsJ_10397,OS03T0356300-01,OsJ_12269,OsJ_12590,rps9,CHLD,OsJ_13095,RPL18,OsJ_15062,OS04T0544400-00,OsJ_16775,OS05T0186000-02,OsJ_18402,OS06T0132400-01,OsJ_22158,OsJ_22270,OsJ_22397,OS07T0158300-01,OsJ_24808,B1090H08.5,OsJ_28655,OsJ_327…
	GO:0044238	Primary metabolic process	35	7.81e-08	OsJ_01303,OsJ_02723,OsJ_03005,OsJ_03455,OsJ_06142,OsJ_07040,OsJ_07364,OS02T0652600-02,OS02T0794400-01,OS02T0822600-01,OS03T0122200-01,RPL5,OsJ_09949,OS03T0265400-01,OsJ_10397,OS03T0356300-01,OsJ_12269,OsJ_12590,rps9,OsJ_13095,RPL18,OsJ_15062,OS04T0544400-00,OsJ_16775,OS05T0186000-02,OsJ_18402,OsJ_22158,OsJ_22270,OsJ_22397,OS07T0158300-01,OsJ_24808,B1090H08.5,OsJ_28655,OsJ_32726,OsJ_36392
	GO:0009657	Plastid organization	6	5.38e-05	OsJ_01303,CEST,OsJ_06142,OsJ_09637,OS05T0186000-02,OsJ_24808
	GO:0032544	Plastid translation	3	0.00025	OsJ_01303,OS05T0186000-02,OsJ_24808
	GO:0043933	Protein-containing complex subunit organization	8	0.00054	OsJ_01303,CEST,OsJ_04884,OS03T0122200-01,RPL5,OsJ_09637,OsJ_21207,OsJ_24808
	GO:0034622	Cellular protein-containing complex assembly	7	0.00077	OsJ_01303,CEST,OsJ_04884,OS03T0122200-01,RPL5,OsJ_09637,OsJ_21207
	GO:0110102	Ribulose bisphosphate carboxylase complex assembly	2	0.0054	OsJ_01303,OsJ_21207
	GO:0010190	Cytochrome b6f complex assembly	2	0.0097	OsJ_04884,OsJ_09637
	GO:0006417	Regulation of translation	5	0.01	OsJ_03455,OsJ_07364,OS02T0794400-01,OsJ_32726,OsJ_36392
	GO:0009658	Chloroplast organization	4	0.0101	CEST,OsJ_06142,OsJ_09637,OsJ_24808
	GO:0044085	Cellular component biogenesis	9	0.0139	OsJ_01303,CEST,OsJ_04884,OS03T0122200-01,RPL5,OsJ_09637,OsJ_10397,OsJ_21207,OsJ_28655
	GO:0009793	Embryo development ending in seed dormancy	4	0.0387	OsJ_06142,OS03T0356300-01,OsJ_12590,OsJ_24808
Molecular function
	GO:0019843	rRNA binding	19	7.35e-29	OsJ_02723,OsJ_03005,OsJ_06142,OS02T0652600-02,OS02T0822600-01,OS03T0122200-01,RPL5,OS03T0265400-01,OsJ_10397,OS03T0356300-01,OsJ_12269,OsJ_12590,rps9,OsJ_13095,RPL18,OS05T0186000-02,OsJ_18402,OsJ_22397,OsJ_28655
	GO:0003735	Structural constituent of ribosome	22	5.81e-28	OsJ_02723,OsJ_03005,OsJ_03455,OsJ_06142,OS02T0652600-02,OS02T0822600-01,OS03T0122200-01,RPL5,OsJ_09949,OS03T0265400-01,OsJ_10397,OS03T0356300-01,OsJ_12269,OsJ_12590,rps9,OsJ_13095,RPL18,OsJ_15062,OsJ_16775,OsJ_18402,OsJ_22158,OsJ_22397
	GO:0003723	RNA binding	26	6.72e-21	OsJ_02723,OsJ_03005,OsJ_03455,OsJ_06142,OsJ_07364,OS02T0652600-02,OS02T0794400-01,OS02T0822600-01,OS03T0122200-01,RPL5,OS03T0265400-01,OsJ_10397,OS03T0356300-01,OsJ_12269,OsJ_12590,rps9,OsJ_13095,RPL18,OS04T0544400-00,OS05T0186000-02,OsJ_18402,OsJ_22397,OS07T0158300-01,OsJ_28655,OsJ_32726,OsJ_36392
	GO:0097159	Organic cyclic compound binding	30	3.18e-06	OS01T0321300-00,OsJ_02723,OsJ_03005,OsJ_03455,OsJ_04826,OsJ_06142,OsJ_07040,OsJ_07364,OS02T0652600-02,OS02T0794400-01,OS02T0822600-01,OS03T0122200-01,RPL5,OS03T0265400-01,OsJ_10397,OS03T0356300-01,OsJ_12269,OsJ_12590,rps9,CHLD,OsJ_13095,RPL18,OS04T0544400-00,OS05T0186000-02,OsJ_18402,OsJ_22397,OS07T0158300-01,OsJ_28655,OsJ_32726,OsJ_36392
	GO:1901363	Heterocyclic compound binding	30	3.18e-06	OS01T0321300-00,OsJ_02723,OsJ_03005,OsJ_03455,OsJ_04826,OsJ_06142,OsJ_07040,OsJ_07364,OS02T0652600-02,OS02T0794400-01,OS02T0822600-01,OS03T0122200-01,RPL5,OS03T0265400-01,OsJ_10397,OS03T0356300-01,OsJ_12269,OsJ_12590,rps9,CHLD,OsJ_13095,RPL18,OS04T0544400-00,OS05T0186000-02,OsJ_18402,OsJ_22397,OS07T0158300-01,OsJ_28655,OsJ_32726,OsJ_36392
	GO:0005488	Binding	33	0.0074	OS01T0321300-00,OsJ_02723,OsJ_03005,OsJ_03455,OsJ_04826,OsJ_06142,OsJ_07040,OsJ_07364,OS02T0652600-02,OS02T0794400-01,OS02T0822600-01,OS03T0122200-01,RPL5,OS03T0265400-01,OsJ_10397,OS03T0356300-01,OS03T0685000-01,OsJ_12269,OsJ_12590,rps9,CHLD,OsJ_13095,RPL18,OS04T0544400-00,OS05T0186000-02,OsJ_18402,OsJ_21207,OsJ_22397,OS07T0158300-01,OsJ_24808,OsJ_28655,OsJ_32726,OsJ_36392
	GO:0008135	Translation factor activity, RNA binding	4	0.0096	OsJ_07364,OS02T0794400-01,OsJ_32726,OsJ_36392
	GO:0003746	Translation elongation factor activity	3	0.0118	OsJ_07364,OsJ_32726,OsJ_36392
	GO:1905538	Polysome binding	2	0.0159	OsJ_21207,OsJ_36392
Cellular component
	GO:0009507	Chloroplast	43	2.49e-47	OsJ_01303,OS01T0321300-00,OsJ_01968,OsJ_02723,OsJ_03005,OsJ_03455,CEST,OsJ_04826,OsJ_04884,OsJ_06142,OsJ_07364,OS02T0652600-02,OsJ_08355,OS02T0822600-01,OS03T0122200-01,RPL5,OsJ_09637,OsJ_09949,OS03T0265400-01,OsJ_10397,OS03T0356300-01,OsJ_12269,OsJ_12590,rps9,CHLD,OsJ_13095,RPL18,OsJ_15062,OS04T0544400-00,OsJ_16775,OS05T0186000-02,OsJ_18402,OS06T0132400-01,OsJ_21207,OsJ_22158,OsJ_22270,OsJ_22397…
	GO:0005840	Ribosome	26	2.68e-35	OsJ_01303,OsJ_02723,OsJ_03005,OsJ_03455,OsJ_06142,OS02T0652600-02,OS02T0822600-01,OS03T0122200-01,RPL5,OsJ_09949,OS03T0265400-01,OsJ_10397,OS03T0356300-01,OsJ_12269,OsJ_12590,rps9,OsJ_13095,RPL18,OsJ_15062,OsJ_16775,OS05T0186000-02,OsJ_18402,OsJ_22158,OsJ_22397,OsJ_28655,OsJ_36392
	GO:0009570	Chloroplast stroma	21	4.11e-25	OS01T0321300-00,OsJ_02723,OsJ_03005,OsJ_03455,OsJ_04826,OsJ_06142,OS02T0652600-02,OS03T0122200-01,RPL5,OS03T0265400-01,OS03T0356300-01,OsJ_12269,OsJ_12590,CHLD,RPL18,OS05T0186000-02,OsJ_18402,OsJ_21207,OsJ_24808,B1090H08.5,OsJ_36392
	GO:0005737	Cytoplasm	47	2.54e-20	OsJ_01303,OS01T0321300-00,OsJ_01968,OsJ_02723,OsJ_03005,OsJ_03455,CEST,OsJ_04826,OsJ_04884,OsJ_06142,OsJ_07040,OsJ_07364,OS02T0652600-02,OsJ_08355,OS02T0794400-01,OS02T0822600-01,OS03T0122200-01,RPL5,OsJ_09637,OsJ_09949,OS03T0265400-01,OsJ_10397,OS03T0356300-01,OS03T0685000-01,OsJ_12269,OsJ_12590,rps9,CHLD,OsJ_13095,RPL18,OsJ_15062,OS04T0544400-00,OsJ_16775,OS05T0186000-02,OsJ_18402,OS06T0132400-…
	GO:0009579	Thylakoid	17	1.73e-19	OsJ_01303,OS01T0321300-00,OsJ_01968,OsJ_03455,CEST,OsJ_04826,OsJ_04884,OsJ_08355,OsJ_09637,OS03T0265400-01,CHLD,OsJ_18402,OS06T0132400-01,OsJ_22270,OS07T0534000-01,OsJ_24808,B1090H08.5
	GO:0009941	Chloroplast envelope	16	1.47e-17	OsJ_01303,OsJ_01968,OsJ_02723,OsJ_03005,OsJ_03455,OsJ_06142,OS02T0652600-02,OS03T0122200-01,RPL5,OS03T0356300-01,OsJ_12269,OsJ_12590,RPL18,OS05T0186000-02,OsJ_18402,OS06T0132400-01
	GO:0009534	Chloroplast thylakoid	15	3.94e-17	OsJ_01303,OS01T0321300-00,OsJ_01968,CEST,OsJ_04826,OsJ_04884,OsJ_08355,OsJ_09637,OS03T0265400-01,CHLD,OsJ_18402,OS06T0132400-01,OsJ_22270,OS07T0534000-01,B1090H08.5
	GO:0043231	Intracellular membrane-bounded organelle	44	1.39e-14	OsJ_01303,OS01T0321300-00,OsJ_01968,OsJ_02723,OsJ_03005,OsJ_03455,CEST,OsJ_04826,OsJ_04884,OsJ_06142,OsJ_07364,OS02T0652600-02,OsJ_08355,OS02T0822600-01,OS03T0122200-01,RPL5,OsJ_09637,OsJ_09949,OS03T0265400-01,OsJ_10397,OS03T0356300-01,OS03T0685000-01,OsJ_12269,OsJ_12590,rps9,CHLD,OsJ_13095,RPL18,OsJ_15062,OS04T0544400-00,OsJ_16775,OS05T0186000-02,OsJ_18402,OS06T0132400-01,OsJ_21207,OsJ_22158,OsJ…
	GO:0009535	Chloroplast thylakoid membrane	12	2.4e-13	OsJ_01303,OS01T0321300-00,OsJ_01968,CEST,OsJ_04826,OsJ_04884,OsJ_08355,OsJ_09637,OS03T0265400-01,OsJ_18402,OS06T0132400-01,B1090H08.5
	GO:0044391	Ribosomal subunit	10	4.91e-11	OsJ_03005,OsJ_03455,OS03T0122200-01,OsJ_09949,OS03T0265400-01,OsJ_10397,OsJ_12269,OsJ_13095,OsJ_18402,OsJ_22397
	GO:0015934	Large ribosomal subunit	8	5.94e-10	OsJ_03455,OS03T0122200-01,OsJ_09949,OS03T0265400-01,OsJ_10397,OsJ_13095,OsJ_18402,OsJ_22397
	GO:0022626	Cytosolic ribosome	5	0.00021	OsJ_03455,OS03T0122200-01,RPL5,OS03T0265400-01,OsJ_22397
	GO:0009547	Plastid ribosome	2	0.00063	OS03T0265400-01,OsJ_36392
	GO:0009543	Chloroplast thylakoid lumen	3	0.0012	OsJ_22270,OS07T0534000-01,B1090H08.5
	GO:0005829	Cytosol	11	0.0058	OsJ_01303,OsJ_03005,OsJ_03455,OS03T0122200-01,RPL5,OS03T0265400-01,OsJ_18402,OS06T0132400-01,OsJ_22397,OsJ_24808,B1090H08.5
	GO:0022625	Cytosolic large ribosomal subunit	3	0.0104	OsJ_03455,OS03T0122200-01,OsJ_22397
	GO:0032991	Protein-containing complex	12	0.0141	OsJ_03005,OsJ_03455,OsJ_08355,OS03T0122200-01,OsJ_09949,OS03T0265400-01,OsJ_10397,OsJ_12269,OsJ_13095,OsJ_18402,OsJ_21207,OsJ_22397
