# Supplementary material for: Transcriptome and network analysis pinpoint ABA and plastid ribosomal proteins as main contributors to salinity tolerance in the rice variety, CSR28
Source: PLoS One. 2025 Apr 17;20(4):e0321181. doi: 10.1371/journal.pone.0321181 (PMC12005493; doi:10.1371/journal.pone.0321181)
Supplement: S8 Table — (XLS) [file pone.0321181.s019.xls]

## Sheet: IR28
Table S8. GO enrichment analysis of the hub genes in IR28
Category	GO ID	GO term	Number of genes	FDR	Genes
Biological process	GO:0007049	Cell cycle	9	4.09e-07	OsJ_00707,OsJ_03043,OS02T0193600-01,RPA1B,OS04T0486500-01,CYCB2-1,CYCB2-2,CDKB2-1,OsJ_32048
	GO:0051726	Regulation of cell cycle	7	3.62e-06	OsJ_00707,OsJ_01256,OS02T0193600-01,OS04T0486500-01,CYCB2-1,CYCB2-2,CDKB2-1
	GO:0007017	Microtubule-based process	6	1.2e-05	OsJ_00707,OsJ_03043,OS01T0931200-01,KIN10A,KIN14E,OsJ_32048
	GO:0022402	Cell cycle process	7	1.2e-05	OsJ_00707,OsJ_03043,OS02T0193600-01,OS04T0486500-01,CYCB2-1,CYCB2-2,OsJ_32048
	GO:0051301	Cell division	6	6.76e-05	OsJ_03043,OS04T0486500-01,CYCB2-1,CYCB2-2,CDKB2-1,OsJ_32048
	GO:1903047	Mitotic cell cycle process	5	0.00031	OsJ_00707,OS02T0193600-01,OS04T0486500-01,CYCB2-1,CYCB2-2
	GO:0006996	Organelle organization	9	0.0005	OsJ_00707,OsJ_03043,OS01T0931200-01,OS02T0193600-01,OS02T0699700-01,OsJ_09510,RPA1B,SYP111,OsJ_32048
	GO:0010564	Regulation of cell cycle process	4	0.0005	OsJ_00707,OsJ_01256,OS02T0193600-01,OS04T0486500-01
	GO:0030071	Regulation of mitotic metaphase/anaphase transition	3	0.0005	OsJ_01256,OS02T0193600-01,OS04T0486500-01
	GO:0000226	Microtubule cytoskeleton organization	4	0.00095	OsJ_00707,OsJ_03043,OS01T0931200-01,OsJ_32048
	GO:0016043	Cellular component organization	10	0.0021	OsJ_00707,OsJ_03043,OS01T0931200-01,OS02T0193600-01,OS02T0699700-01,OsJ_09510,RPA1B,SYP111,OsJ_32048,OS11T0580000-01
	GO:0033043	Regulation of organelle organization	4	0.0062	OsJ_01256,OS02T0193600-01,OS04T0486500-01,OsJ_32048
	GO:0007094	Mitotic spindle assembly checkpoint	2	0.0095	OS02T0193600-01,OS04T0486500-01
	GO:0051276	Chromosome organization	5	0.0124	OsJ_00707,OS02T0193600-01,OS02T0699700-01,OsJ_09510,RPA1B
Molecular function
	GO:0008017	Microtubule binding	5	0.00032	OsJ_03043,OS01T0931200-01,KIN10A,KIN14E,OsJ_32048
	GO:0008092	Cytoskeletal protein binding	6	0.00032	OsJ_03043,OS01T0931200-01,KIN10A,KIN14E,OsJ_32048,OS11T0580000-01
Cellular component
	GO:0015630	Microtubule cytoskeleton	8	4.14e-08	OsJ_00707,OsJ_03043,OS01T0931200-01,OS02T0193600-01,KIN10A,KIN14E,CDKB2-1,OsJ_32048
	GO:0099080	Supramolecular complex	7	1.08e-06	OsJ_00707,OS01T0931200-01,OS02T0193600-01,KIN10A,KIN14E,OS04T0486500-01,OsJ_32048
	GO:0005819	Spindle	5	1.58e-06	OsJ_00707,OsJ_03043,OS02T0193600-01,CDKB2-1,OsJ_32048
	GO:0005874	Microtubule	6	1.58e-06	OsJ_00707,OS01T0931200-01,OS02T0193600-01,KIN10A,KIN14E,OsJ_32048
	GO:0043232	Intracellular non-membrane-bounded organelle	11	1.58e-06	OsJ_00707,OsJ_03043,OS01T0931200-01,OS02T0193600-01,KIN10A,KIN14E,OsJ_09510,RPA1B,OS04T0486500-01,CDKB2-1,OsJ_32048
	GO:0098687	Chromosomal region	4	4.41e-05	OsJ_00707,OS02T0193600-01,RPA1B,OS04T0486500-01
	GO:0000775	Chromosome, centromeric region	3	0.00073	OsJ_00707,OS02T0193600-01,OS04T0486500-01
	GO:0000228	Nuclear chromosome	4	0.001	OsJ_00707,OS02T0193600-01,OsJ_09510,RPA1B
	GO:0005694	Chromosome	5	0.0012	OsJ_00707,OS02T0193600-01,OsJ_09510,RPA1B,OS04T0486500-01
	GO:0051233	Spindle midzone	2	0.0012	OsJ_00707,OsJ_32048
	GO:0000780	Condensed nuclear chromosome, centromeric region	2	0.002	OsJ_00707,OS02T0193600-01
	GO:0005634	Nucleus	13	0.0026	OsJ_00707,OsJ_01256,OsJ_03043,OS02T0193600-01,OS02T0699700-01,OsJ_09510,RPA1B,OS04T0486500-01,CYCB2-1,CYCB2-2,CDKB2-1,CMT3,OS11T0580000-01
	GO:0005875	Microtubule associated complex	3	0.0028	OsJ_00707,KIN10A,KIN14E
	GO:0005876	Spindle microtubule	2	0.003	OsJ_00707,OS02T0193600-01
	GO:0032991	Protein-containing complex	9	0.0046	OsJ_00707,KIN10A,KIN14E,OsJ_09510,RPA1B,SYP111,CYCB2-1,CYCB2-2,OS11T0580000-01
	GO:0005881	Cytoplasmic microtubule	2	0.0087	OS01T0931200-01,OsJ_32048
	GO:0000776	Kinetochore	2	0.0103	OS02T0193600-01,OS04T0486500-01
	GO:0031965	Nuclear membrane	2	0.0185	OsJ_00707,OS11T0580000-01
	GO:0009524	Phragmoplast	2	0.0247	KIN10A,CDKB2-1
	GO:0043229	Intracellular organelle	17	0.0247	OsJ_00707,OsJ_01256,OsJ_03043,OS01T0931200-01,OS02T0193600-01,OS02T0699700-01,KIN10A,KIN14E,OsJ_09510,RPA1B,OS04T0486500-01,CYCB2-1,CYCB2-2,CDKB2-1,CMT3,OsJ_32048,OS11T0580000-01
	GO:0005871	Kinesin complex	2	0.0284	KIN10A,KIN14E
	GO:0031981	Nuclear lumen	5	0.0316	OsJ_00707,OS02T0193600-01,OsJ_09510,RPA1B,OS04T0486500-01
	GO:0000307	Cyclin-dependent protein kinase holoenzyme complex	2	0.0433	CYCB2-1,CYCB2-2
